# Supplementary material for: An unusual new species of Micraspis Chevrolat (Coleoptera: Coccinellidae) from northeastern India
Source: Biodivers Data J. 2014 Nov 12;(2):e4112. doi: 10.3897/BDJ.2.e4112 (PMC4238069; doi:10.3897/BDJ.2.e4112)
Supplement: XML Treatment for Micraspis pusillus [file BDJ.2.e4112-treatment1.xml]

<!DOCTYPE tp:taxon-treatment
  PUBLIC "-//TaxonX//DTD Taxonomic Treatment Publishing DTD v0 20100105//EN" "tax-treatment-NSO.dtd">
<tp:taxon-treatment xmlns:tp="http://www.plazi.org/taxpub"><tp:treatment-meta><mixed-citation publication-type="journal"><person-group><name><surname>Poorani</surname><given-names>J.</given-names></name></person-group><article-title>An unusual new species of <italic><tp:taxon-name><tp:taxon-name-part taxon-name-part-type="genus">Micraspis</tp:taxon-name-part></tp:taxon-name></italic> Chevrolat (<tp:taxon-name><tp:taxon-name-part taxon-name-part-type="order">Coleoptera</tp:taxon-name-part></tp:taxon-name>: <tp:taxon-name><tp:taxon-name-part taxon-name-part-type="family">Coccinellidae</tp:taxon-name-part></tp:taxon-name>) from northeastern India</article-title><source>Biodivers Data J</source><day>12</day><month>11</month><year>2014</year><volume>2014</volume><issue>2</issue><pub-id pub-id-type="doi">10.3897/BDJ.2.e4112</pub-id></mixed-citation></tp:treatment-meta><tp:nomenclature><tp:taxon-name>
            <tp:taxon-name-part taxon-name-part-type="genus">Micraspis</tp:taxon-name-part>
            <tp:taxon-name-part taxon-name-part-type="species">pusillus</tp:taxon-name-part>
            <object-id xmlns:xlink="http://www.w3.org/1999/xlink" content-type="zoobank" xlink:type="simple" object-id-type="ZooBank">urn:lsid:zoobank.org:act:FB88EBD4-A082-4833-8AB8-EB602212AA4C</object-id>
          </tp:taxon-name><tp:taxon-status xmlns:xlink="http://www.w3.org/1999/xlink" xlink:type="simple">sp. n.</tp:taxon-status></tp:nomenclature><tp:treatment-sec sec-type="materials"><title>Materials</title><list list-type="alpha-lower" list-content="occurrences"><list-item><p><bold>Type status:</bold> <named-content xmlns:xlink="http://www.w3.org/1999/xlink" content-type="dwc:typeStatus" xlink:type="simple">Holotype</named-content>. <bold>Occurrence:</bold> recordedBy: <named-content xmlns:xlink="http://www.w3.org/1999/xlink" content-type="dwc:recordedBy" xlink:type="simple">Sunil Joshi</named-content>; individualCount: <named-content xmlns:xlink="http://www.w3.org/1999/xlink" content-type="dwc:individualCount" xlink:type="simple">1</named-content>; sex: <named-content xmlns:xlink="http://www.w3.org/1999/xlink" content-type="dwc:sex" xlink:type="simple">Male</named-content>; <bold>Location:</bold> country: <named-content xmlns:xlink="http://www.w3.org/1999/xlink" content-type="dwc:country" xlink:type="simple">India</named-content>; stateProvince: <named-content xmlns:xlink="http://www.w3.org/1999/xlink" content-type="dwc:stateProvince" xlink:type="simple">Sikkim</named-content>; verbatimLocality: <named-content xmlns:xlink="http://www.w3.org/1999/xlink" content-type="dwc:verbatimLocality" xlink:type="simple">Rumtek</named-content>; <bold>Event:</bold> samplingProtocol: <named-content xmlns:xlink="http://www.w3.org/1999/xlink" content-type="dwc:samplingProtocol" xlink:type="simple">hand picking</named-content>; eventDate: <named-content xmlns:xlink="http://www.w3.org/1999/xlink" content-type="dwc:eventDate" xlink:type="simple">2014-10-31</named-content>; habitat: <named-content xmlns:xlink="http://www.w3.org/1999/xlink" content-type="dwc:habitat" xlink:type="simple">on bamboo</named-content>; <bold>Record Level:</bold> institutionCode: <named-content xmlns:xlink="http://www.w3.org/1999/xlink" content-type="dwc:institutionCode" xlink:type="simple">NBAII</named-content></p></list-item><list-item><p><bold>Type status:</bold> <named-content xmlns:xlink="http://www.w3.org/1999/xlink" content-type="dwc:typeStatus" xlink:type="simple">Paratype</named-content>. <bold>Occurrence:</bold> recordedBy: <named-content xmlns:xlink="http://www.w3.org/1999/xlink" content-type="dwc:recordedBy" xlink:type="simple">C.A. Viraktamath</named-content>; individualCount: <named-content xmlns:xlink="http://www.w3.org/1999/xlink" content-type="dwc:individualCount" xlink:type="simple">1</named-content>; sex: <named-content xmlns:xlink="http://www.w3.org/1999/xlink" content-type="dwc:sex" xlink:type="simple">F</named-content>; <bold>Location:</bold> country: <named-content xmlns:xlink="http://www.w3.org/1999/xlink" content-type="dwc:country" xlink:type="simple">India</named-content>; stateProvince: <named-content xmlns:xlink="http://www.w3.org/1999/xlink" content-type="dwc:stateProvince" xlink:type="simple">Meghalaya</named-content>; verbatimLocality: <named-content xmlns:xlink="http://www.w3.org/1999/xlink" content-type="dwc:verbatimLocality" xlink:type="simple">Ri-Bhoi, ICAR RC NEH, Barapani, Lower Shillong</named-content>; verbatimElevation: <named-content xmlns:xlink="http://www.w3.org/1999/xlink" content-type="dwc:verbatimElevation" xlink:type="simple">1031m</named-content>; verbatimLatitude: <named-content xmlns:xlink="http://www.w3.org/1999/xlink" content-type="dwc:verbatimLatitude" xlink:type="simple">25°14'N</named-content>; verbatimLongitude: <named-content xmlns:xlink="http://www.w3.org/1999/xlink" content-type="dwc:verbatimLongitude" xlink:type="simple">91°55'E</named-content>; <bold>Event:</bold> eventDate: <named-content xmlns:xlink="http://www.w3.org/1999/xlink" content-type="dwc:eventDate" xlink:type="simple">2013-03-26</named-content>; <bold>Record Level:</bold> institutionCode: <named-content xmlns:xlink="http://www.w3.org/1999/xlink" content-type="dwc:institutionCode" xlink:type="simple">UASB</named-content></p></list-item><list-item><p><bold>Type status:</bold> <named-content xmlns:xlink="http://www.w3.org/1999/xlink" content-type="dwc:typeStatus" xlink:type="simple">Paratype</named-content>. <bold>Occurrence:</bold> recordedBy: <named-content xmlns:xlink="http://www.w3.org/1999/xlink" content-type="dwc:recordedBy" xlink:type="simple">C.A. Viraktamath</named-content>; individualCount: <named-content xmlns:xlink="http://www.w3.org/1999/xlink" content-type="dwc:individualCount" xlink:type="simple">3</named-content>; sex: <named-content xmlns:xlink="http://www.w3.org/1999/xlink" content-type="dwc:sex" xlink:type="simple">1 male, 2 females</named-content>; <bold>Location:</bold> country: <named-content xmlns:xlink="http://www.w3.org/1999/xlink" content-type="dwc:country" xlink:type="simple">India</named-content>; stateProvince: <named-content xmlns:xlink="http://www.w3.org/1999/xlink" content-type="dwc:stateProvince" xlink:type="simple">Meghalaya</named-content>; verbatimLocality: <named-content xmlns:xlink="http://www.w3.org/1999/xlink" content-type="dwc:verbatimLocality" xlink:type="simple">Ri-Bhoi, ICAR RC NEH, Barapani, Lower Shillong</named-content>; verbatimElevation: <named-content xmlns:xlink="http://www.w3.org/1999/xlink" content-type="dwc:verbatimElevation" xlink:type="simple">1031m</named-content>; verbatimLatitude: <named-content xmlns:xlink="http://www.w3.org/1999/xlink" content-type="dwc:verbatimLatitude" xlink:type="simple">25°14'N</named-content>; verbatimLongitude: <named-content xmlns:xlink="http://www.w3.org/1999/xlink" content-type="dwc:verbatimLongitude" xlink:type="simple">91°55'E</named-content>; <bold>Event:</bold> eventDate: <named-content xmlns:xlink="http://www.w3.org/1999/xlink" content-type="dwc:eventDate" xlink:type="simple">2013-3-26</named-content>; <bold>Record Level:</bold> institutionCode: <named-content xmlns:xlink="http://www.w3.org/1999/xlink" content-type="dwc:institutionCode" xlink:type="simple">NBAII, UASB</named-content></p></list-item><list-item><p><bold>Type status:</bold> <named-content xmlns:xlink="http://www.w3.org/1999/xlink" content-type="dwc:typeStatus" xlink:type="simple">Paratype</named-content>. <bold>Occurrence:</bold> recordedBy: <named-content xmlns:xlink="http://www.w3.org/1999/xlink" content-type="dwc:recordedBy" xlink:type="simple">Yeshwanth, H.M.</named-content>; individualCount: <named-content xmlns:xlink="http://www.w3.org/1999/xlink" content-type="dwc:individualCount" xlink:type="simple">1</named-content>; sex: <named-content xmlns:xlink="http://www.w3.org/1999/xlink" content-type="dwc:sex" xlink:type="simple">Female</named-content>; <bold>Location:</bold> country: <named-content xmlns:xlink="http://www.w3.org/1999/xlink" content-type="dwc:country" xlink:type="simple">India</named-content>; stateProvince: <named-content xmlns:xlink="http://www.w3.org/1999/xlink" content-type="dwc:stateProvince" xlink:type="simple">Meghalaya</named-content>; verbatimLocality: <named-content xmlns:xlink="http://www.w3.org/1999/xlink" content-type="dwc:verbatimLocality" xlink:type="simple">Ri-Bhoi, ICAR RC NEH, Umiam</named-content>; verbatimElevation: <named-content xmlns:xlink="http://www.w3.org/1999/xlink" content-type="dwc:verbatimElevation" xlink:type="simple">1031m</named-content>; verbatimLatitude: <named-content xmlns:xlink="http://www.w3.org/1999/xlink" content-type="dwc:verbatimLatitude" xlink:type="simple">25°14'N</named-content>; verbatimLongitude: <named-content xmlns:xlink="http://www.w3.org/1999/xlink" content-type="dwc:verbatimLongitude" xlink:type="simple">91°55'E</named-content>; <bold>Event:</bold> samplingProtocol: <named-content xmlns:xlink="http://www.w3.org/1999/xlink" content-type="dwc:samplingProtocol" xlink:type="simple">Light trap</named-content>; eventDate: <named-content xmlns:xlink="http://www.w3.org/1999/xlink" content-type="dwc:eventDate" xlink:type="simple">2013-06-03</named-content>; <bold>Record Level:</bold> institutionCode: <named-content xmlns:xlink="http://www.w3.org/1999/xlink" content-type="dwc:institutionCode" xlink:type="simple">NBAII</named-content></p></list-item><list-item><p><bold>Type status:</bold> <named-content xmlns:xlink="http://www.w3.org/1999/xlink" content-type="dwc:typeStatus" xlink:type="simple">Paratype</named-content>. <bold>Occurrence:</bold> recordedBy: <named-content xmlns:xlink="http://www.w3.org/1999/xlink" content-type="dwc:recordedBy" xlink:type="simple">Sunil Joshi</named-content>; individualCount: <named-content xmlns:xlink="http://www.w3.org/1999/xlink" content-type="dwc:individualCount" xlink:type="simple">2</named-content>; sex: <named-content xmlns:xlink="http://www.w3.org/1999/xlink" content-type="dwc:sex" xlink:type="simple">females</named-content>; <bold>Location:</bold> country: <named-content xmlns:xlink="http://www.w3.org/1999/xlink" content-type="dwc:country" xlink:type="simple">India</named-content>; stateProvince: <named-content xmlns:xlink="http://www.w3.org/1999/xlink" content-type="dwc:stateProvince" xlink:type="simple">Sikkim</named-content>; <bold>Event:</bold> samplingProtocol: <named-content xmlns:xlink="http://www.w3.org/1999/xlink" content-type="dwc:samplingProtocol" xlink:type="simple">handpicking</named-content>; eventDate: <named-content xmlns:xlink="http://www.w3.org/1999/xlink" content-type="dwc:eventDate" xlink:type="simple">2014-10-31</named-content>; habitat: <named-content xmlns:xlink="http://www.w3.org/1999/xlink" content-type="dwc:habitat" xlink:type="simple">on bamboo</named-content>; <bold>Record Level:</bold> institutionCode: <named-content xmlns:xlink="http://www.w3.org/1999/xlink" content-type="dwc:institutionCode" xlink:type="simple">NBAII</named-content></p></list-item><list-item><p><bold>Type status:</bold> <named-content xmlns:xlink="http://www.w3.org/1999/xlink" content-type="dwc:typeStatus" xlink:type="simple">Paratype</named-content>. <bold>Occurrence:</bold> recordedBy: <named-content xmlns:xlink="http://www.w3.org/1999/xlink" content-type="dwc:recordedBy" xlink:type="simple">Viraktamath, C.A.</named-content>; individualCount: <named-content xmlns:xlink="http://www.w3.org/1999/xlink" content-type="dwc:individualCount" xlink:type="simple">1</named-content>; sex: <named-content xmlns:xlink="http://www.w3.org/1999/xlink" content-type="dwc:sex" xlink:type="simple">Female</named-content>; <bold>Location:</bold> country: <named-content xmlns:xlink="http://www.w3.org/1999/xlink" content-type="dwc:country" xlink:type="simple">India</named-content>; stateProvince: <named-content xmlns:xlink="http://www.w3.org/1999/xlink" content-type="dwc:stateProvince" xlink:type="simple">Assam</named-content>; verbatimLocality: <named-content xmlns:xlink="http://www.w3.org/1999/xlink" content-type="dwc:verbatimLocality" xlink:type="simple">Digboi</named-content>; verbatimElevation: <named-content xmlns:xlink="http://www.w3.org/1999/xlink" content-type="dwc:verbatimElevation" xlink:type="simple">200 mts</named-content>; verbatimLatitude: <named-content xmlns:xlink="http://www.w3.org/1999/xlink" content-type="dwc:verbatimLatitude" xlink:type="simple">27°21'55.7"N</named-content>; verbatimLongitude: <named-content xmlns:xlink="http://www.w3.org/1999/xlink" content-type="dwc:verbatimLongitude" xlink:type="simple">095°41'59.8"E</named-content>; <bold>Event:</bold> habitat: <named-content xmlns:xlink="http://www.w3.org/1999/xlink" content-type="dwc:habitat" xlink:type="simple">On ridge gourd</named-content>; <bold>Record Level:</bold> collectionID: <named-content xmlns:xlink="http://www.w3.org/1999/xlink" content-type="dwc:collectionID" xlink:type="simple">2014-ix-08</named-content>; institutionCode: <named-content xmlns:xlink="http://www.w3.org/1999/xlink" content-type="dwc:institutionCode" xlink:type="simple">NBAII</named-content></p></list-item><list-item><p><bold>Type status:</bold> <named-content xmlns:xlink="http://www.w3.org/1999/xlink" content-type="dwc:typeStatus" xlink:type="simple">Paratype</named-content>. <bold>Occurrence:</bold> recordedBy: <named-content xmlns:xlink="http://www.w3.org/1999/xlink" content-type="dwc:recordedBy" xlink:type="simple">Yeshwanth, H.M.</named-content>; individualCount: <named-content xmlns:xlink="http://www.w3.org/1999/xlink" content-type="dwc:individualCount" xlink:type="simple">1</named-content>; sex: <named-content xmlns:xlink="http://www.w3.org/1999/xlink" content-type="dwc:sex" xlink:type="simple">Female</named-content>; <bold>Location:</bold> country: <named-content xmlns:xlink="http://www.w3.org/1999/xlink" content-type="dwc:country" xlink:type="simple">India</named-content>; stateProvince: <named-content xmlns:xlink="http://www.w3.org/1999/xlink" content-type="dwc:stateProvince" xlink:type="simple">Assam</named-content>; verbatimLocality: <named-content xmlns:xlink="http://www.w3.org/1999/xlink" content-type="dwc:verbatimLocality" xlink:type="simple">Margherita</named-content>; verbatimElevation: <named-content xmlns:xlink="http://www.w3.org/1999/xlink" content-type="dwc:verbatimElevation" xlink:type="simple">163.5m</named-content>; verbatimLatitude: <named-content xmlns:xlink="http://www.w3.org/1999/xlink" content-type="dwc:verbatimLatitude" xlink:type="simple">27°15' 47.4"N</named-content>; verbatimLongitude: <named-content xmlns:xlink="http://www.w3.org/1999/xlink" content-type="dwc:verbatimLongitude" xlink:type="simple">095°41'59.8"E</named-content>; <bold>Event:</bold> samplingProtocol: <named-content xmlns:xlink="http://www.w3.org/1999/xlink" content-type="dwc:samplingProtocol" xlink:type="simple">Sweepnet</named-content>; eventDate: <named-content xmlns:xlink="http://www.w3.org/1999/xlink" content-type="dwc:eventDate" xlink:type="simple">2014-ix-14</named-content>; <bold>Record Level:</bold> institutionCode: <named-content xmlns:xlink="http://www.w3.org/1999/xlink" content-type="dwc:institutionCode" xlink:type="simple">NBAII</named-content></p></list-item></list></tp:treatment-sec><tp:treatment-sec sec-type="Description"><title>Description</title><p>TL: 3.02–3.30 mm; TW: 2.68–2.90 mm; TL/TW: 1.13–1.16; EL/EW: 0.92–0.96; PL/PW: 0.51–0.52; PW/TW: 0.55–0.57. Form (Figs <xref ref-type="fig" rid="F810416">1</xref><xref ref-type="fig" rid="F810421">a</xref>, <xref ref-type="fig" rid="F810422">b</xref>, <xref ref-type="fig" rid="F898935">4</xref>), short oval to almost circular, only slightly longer than wide, moderately convex. Dorsum glabrous except head with yellowish white pubescence, more pronounced near clypeal margin. In live specimens, whole of head including ocular canthus distinctly white in both sexes; antenna yellow in female, paler in male except club distinctly darker yellow; in male anterolateral corners of pronotum slightly whitish, ventral side with hypomeron, mespimeron, mespisternum and metepisternnum with traces of white, rest of ventral side pale yellowish; in female, ventral side more or less uniform yellow. In dead specimens, head creamy yellow, pronotum and elytra uniform yellow except anterior margin of pronotum transparent; ventral side yellow except mesepimeron and mespisternum pale creamy yellow, ventral side with silvery white pubescence. Head (Figs <xref ref-type="fig" rid="F810416">1</xref><xref ref-type="fig" rid="F810423">c</xref>, <xref ref-type="fig" rid="F810425">2</xref><xref ref-type="fig" rid="F810430">a</xref>) with clypeal margin truncate between lateral projections. Eyes moderately large with a conspicuous, large canthus; inner ocular margins divergent towards posterior. Antenna 11-segmented, distinctly shorter than width of head capsule; with a three-segmented club, terminal antennomere elongate oval. Terminal maxillary palpomere securiform. Punctures on head fine and shallowly impressed, widely spaced, separated by 5-7 diameters, interspaces between punctures reticulate. Pronotum with sides rounded and narrowly upturned, anterolateral angles obtuse; anterior margin partially covering head; punctures somewhat irregular, separated by 2-5 diameters, laterally obsolete, interspaces between punctures with reticulate sculpture. Scutellum very small, triangular. Elytra laterally moderately explanate, lateral sides very narrowly margined; densely punctate, punctures larger and closer than those on pronotum, separated by 1.5-4 diameters, interspaces between punctures shiny. Prothoracic hypomera lacking foveae near anterolateral corners. Prosternal intercoxal process carinate, carinae reaching a little above middle, slightly divergent towards posterior. Anterior margin of mesoventrite medially very shallowly emarginate. Metaventrite with distinct discrimen. Legs without tibial spurs, tarsal claws appendiculate. Elytral epipleura concave, strongly descending externally, not foveolate. Abdomen with six visible ventrites, abdominal postcoxal lines (Fig. <xref ref-type="fig" rid="F810425">2</xref><xref ref-type="fig" rid="F810431">b</xref>) incomplete. Posterior margin of ventrite 5 truncate in female, broadly emarginate in male, ventrite 6 apically arcuate in female, truncate in male. Male genitalia (Fig. <xref ref-type="fig" rid="F810425">2</xref><xref ref-type="fig" rid="F810432">c</xref>, <xref ref-type="fig" rid="F810433">d</xref>, <xref ref-type="fig" rid="F810434">e</xref>, <xref ref-type="fig" rid="F810435">f</xref>) as shown, tegmen in inner view (Fig. <xref ref-type="fig" rid="F810425">2</xref><xref ref-type="fig" rid="F810432">c</xref>) with penis guide elongate, broadest anteriorly, gradually narrowed to a truncate apex, parameres in inner view slightly shorter than penis guide, apices of parameres with dense, elongate hairs, inner apical margin of paramere produced into a distinct hook-like projection, more clearly visible in lateral view (Fig. <xref ref-type="fig" rid="F810425">2</xref><xref ref-type="fig" rid="F810433">d</xref>); penis (Fig. <xref ref-type="fig" rid="F810425">2</xref><xref ref-type="fig" rid="F810434">e</xref>) with a distinct capsule, apically produced into a narrow process (Fig. <xref ref-type="fig" rid="F810425">2</xref><xref ref-type="fig" rid="F810435">f</xref>). Female genitalia with spermatheca (Fig. <xref ref-type="fig" rid="F834550">3</xref>) as shown, infundibulum distinct, elongate tubular, anteriorly broadened, slightly narrowed towards bursa.</p></tp:treatment-sec><tp:treatment-sec sec-type="Diagnosis"><title>Diagnosis</title><p><italic><tp:taxon-name><tp:taxon-name-part taxon-name-part-type="genus">Micraspis</tp:taxon-name-part> <tp:taxon-name-part taxon-name-part-type="species">pusillus</tp:taxon-name-part></tp:taxon-name></italic> sp. n. can be readily differentiated from the other known Indian species of the genus by the uniform yellow body colour and unusually large eye canthus and the male genitalia also are diagnostic. The antennal insertions appear to be more dorsal than usual for <tp:taxon-name><tp:taxon-name-part taxon-name-part-type="tribe">Coccinellini</tp:taxon-name-part></tp:taxon-name>, probably due to the large eye canthus. It is probably the smallest species of <italic><tp:taxon-name><tp:taxon-name-part taxon-name-part-type="genus">Micraspis</tp:taxon-name-part></tp:taxon-name></italic> in India, though other species known from this region are sometimes only slightly larger.</p></tp:treatment-sec><tp:treatment-sec sec-type="Etymology"><title>Etymology</title><p>The specific epithet is a Latin adjective in reference to the small size of this insect.</p></tp:treatment-sec><tp:treatment-sec sec-type="Distribution"><title>Distribution</title><p>India: Northeastern region (Assam; Meghalaya; Sikkim).</p></tp:treatment-sec><tp:treatment-sec sec-type="Biology"><title>Biology</title><p>The host plants on which the specimens were collected include <italic><tp:taxon-name><tp:taxon-name-part taxon-name-part-type="genus">Musa</tp:taxon-name-part> <tp:taxon-name-part taxon-name-part-type="species">paradisiaca</tp:taxon-name-part></tp:taxon-name></italic>, bamboo, and ridge gourd [<italic><tp:taxon-name><tp:taxon-name-part taxon-name-part-type="genus">Luffa</tp:taxon-name-part> <tp:taxon-name-part taxon-name-part-type="species">acutangula</tp:taxon-name-part></tp:taxon-name></italic> (L.) Roxb.]. It is not known if the adults are attracted to light.</p></tp:treatment-sec><tp:treatment-sec sec-type="Taxon discussion"><title>Taxon discussion</title><p>This species is placed in <italic><tp:taxon-name><tp:taxon-name-part taxon-name-part-type="genus">Micraspis</tp:taxon-name-part></tp:taxon-name></italic> by the following combination of characters given by <xref ref-type="bibr" rid="B824762">Slipinski (2007)</xref>: very small scutellum, prothoracic hypomera without foveae, tibial apices without spurs, and abdominal postcoxal lines incomplete. The general structure of male genitalia in most of the species of <italic><tp:taxon-name><tp:taxon-name-part taxon-name-part-type="genus">Micraspis</tp:taxon-name-part></tp:taxon-name></italic> in India and elsewhere is very similar and the penis apex shows subtle differences between species. In <italic><tp:taxon-name><tp:taxon-name-part taxon-name-part-type="genus">M.</tp:taxon-name-part> <tp:taxon-name-part taxon-name-part-type="species">pusillus</tp:taxon-name-part></tp:taxon-name></italic>, the male genitalia are somewhat atypical with the penis apex being quite distinctive. The female genitalia are also unique as the shape of the infundibulum is quite different from that of other known Indian species. All the species of <italic><tp:taxon-name><tp:taxon-name-part taxon-name-part-type="genus">Micraspis</tp:taxon-name-part></tp:taxon-name></italic> known to the author from the northeastern region of India (<italic><tp:taxon-name><tp:taxon-name-part taxon-name-part-type="genus">Micraspis</tp:taxon-name-part> <tp:taxon-name-part taxon-name-part-type="species">crocea</tp:taxon-name-part></tp:taxon-name></italic> (Mulsant), <italic><tp:taxon-name><tp:taxon-name-part taxon-name-part-type="genus">M.</tp:taxon-name-part> <tp:taxon-name-part taxon-name-part-type="species">univittata</tp:taxon-name-part></tp:taxon-name></italic> (Hope) and two undescribed species) have deep but narrow eye canthus and the body colour is never uniform yellow with pronotum having infuscate to distinct black markings, scutellum and / or elytral suture blackish. <italic><tp:taxon-name><tp:taxon-name-part taxon-name-part-type="genus">Micraspis</tp:taxon-name-part> <tp:taxon-name-part taxon-name-part-type="species">pusillus</tp:taxon-name-part></tp:taxon-name></italic> sp. n. is unique in having a large eye canthus and a fully white head in live specimens.</p></tp:treatment-sec><tp:treatment-sec><!--Section generated to contain objects referenced in tp:taxon-treatment.--><fig-group id="F810416" position="float" orientation="portrait"><caption><p>Habitus of <italic><tp:taxon-name><tp:taxon-name-part taxon-name-part-type="genus">Micraspis</tp:taxon-name-part> <tp:taxon-name-part taxon-name-part-type="species">pusillus</tp:taxon-name-part></tp:taxon-name></italic> sp. n.</p></caption><fig id="F810421" position="float" orientation="portrait"><label>Figure 1a.</label><caption><p>Dorsal view - live specimen</p></caption><graphic xmlns:xlink="http://www.w3.org/1999/xlink" xlink:href="biodiversity_data_journal-2-e4112-g001_a.jpg" xlink:type="simple" position="float" orientation="portrait" id="oo_33787.jpg"/></fig><fig id="F810422" position="float" orientation="portrait"><label>Figure 1b.</label><caption><p>Dorsal view - dead specimen</p></caption><graphic xmlns:xlink="http://www.w3.org/1999/xlink" xlink:href="biodiversity_data_journal-2-e4112-g001_b.jpg" xlink:type="simple" position="float" orientation="portrait" id="oo_33789.jpg"/></fig><fig id="F810423" position="float" orientation="portrait"><label>Figure 1c.</label><caption><p>Head and pronotum, dorsal view</p></caption><graphic xmlns:xlink="http://www.w3.org/1999/xlink" xlink:href="biodiversity_data_journal-2-e4112-g001_c.jpg" xlink:type="simple" position="float" orientation="portrait" id="oo_33793.jpg"/></fig><fig id="F810424" position="float" orientation="portrait"><label>Figure 1d.</label><caption><p>Lateral view</p></caption><graphic xmlns:xlink="http://www.w3.org/1999/xlink" xlink:href="biodiversity_data_journal-2-e4112-g001_d.jpg" xlink:type="simple" position="float" orientation="portrait" id="oo_33790.jpg"/></fig></fig-group><fig id="F810421" position="float" orientation="portrait"><label>Figure 1a.</label><caption><p>Dorsal view - live specimen</p></caption><graphic xmlns:xlink="http://www.w3.org/1999/xlink" xlink:href="biodiversity_data_journal-2-e4112-g001_a.jpg" xlink:type="simple" position="float" orientation="portrait" id="oo_33787.jpg"/></fig><fig id="F810422" position="float" orientation="portrait"><label>Figure 1b.</label><caption><p>Dorsal view - dead specimen</p></caption><graphic xmlns:xlink="http://www.w3.org/1999/xlink" xlink:href="biodiversity_data_journal-2-e4112-g001_b.jpg" xlink:type="simple" position="float" orientation="portrait" id="oo_33789.jpg"/></fig><fig id="F898935" position="float" orientation="portrait"><label>Figure 4.</label><caption><p>Live specimen of <italic><tp:taxon-name><tp:taxon-name-part taxon-name-part-type="genus">Micraspis</tp:taxon-name-part> <tp:taxon-name-part taxon-name-part-type="species">pusillus</tp:taxon-name-part></tp:taxon-name></italic> sp. n.</p></caption><graphic xmlns:xlink="http://www.w3.org/1999/xlink" xlink:href="biodiversity_data_journal-2-e4112-g004.jpg" position="float" id="oo_33794.jpg" orientation="portrait" xlink:type="simple"/></fig><fig id="F810423" position="float" orientation="portrait"><label>Figure 1c.</label><caption><p>Head and pronotum, dorsal view</p></caption><graphic xmlns:xlink="http://www.w3.org/1999/xlink" xlink:href="biodiversity_data_journal-2-e4112-g001_c.jpg" xlink:type="simple" position="float" orientation="portrait" id="oo_33793.jpg"/></fig><fig-group id="F810425" position="float" orientation="portrait"><caption><p>Diagnostic characters of <italic><tp:taxon-name><tp:taxon-name-part taxon-name-part-type="genus">Micraspis</tp:taxon-name-part> <tp:taxon-name-part taxon-name-part-type="species">pusillus</tp:taxon-name-part></tp:taxon-name></italic> sp. n.</p></caption><fig id="F810430" position="float" orientation="portrait"><label>Figure 2a.</label><caption><p>Head, dorsal view</p></caption><graphic xmlns:xlink="http://www.w3.org/1999/xlink" xlink:href="biodiversity_data_journal-2-e4112-g002_a.jpg" xlink:type="simple" position="float" orientation="portrait" id="oo_31279.jpg"/></fig><fig id="F810431" position="float" orientation="portrait"><label>Figure 2b.</label><caption><p>Abdominal postcoxal line</p></caption><graphic xmlns:xlink="http://www.w3.org/1999/xlink" xlink:href="biodiversity_data_journal-2-e4112-g002_b.jpg" xlink:type="simple" position="float" orientation="portrait" id="oo_31280.jpg"/></fig><fig id="F810432" position="float" orientation="portrait"><label>Figure 2c.</label><caption><p>Male genitalia, tegmen, inner view</p></caption><graphic xmlns:xlink="http://www.w3.org/1999/xlink" xlink:href="biodiversity_data_journal-2-e4112-g002_c.jpg" xlink:type="simple" position="float" orientation="portrait" id="oo_31281.jpg"/></fig><fig id="F810433" position="float" orientation="portrait"><label>Figure 2d.</label><caption><p>Male genitalia, tegmen, lateral view</p></caption><graphic xmlns:xlink="http://www.w3.org/1999/xlink" xlink:href="biodiversity_data_journal-2-e4112-g002_d.jpg" xlink:type="simple" position="float" orientation="portrait" id="oo_32105.jpg"/></fig><fig id="F810434" position="float" orientation="portrait"><label>Figure 2e.</label><caption><p>Male genitalia, penis</p></caption><graphic xmlns:xlink="http://www.w3.org/1999/xlink" xlink:href="biodiversity_data_journal-2-e4112-g002_e.jpg" xlink:type="simple" position="float" orientation="portrait" id="oo_32106.jpg"/></fig><fig id="F810435" position="float" orientation="portrait"><label>Figure 2f.</label><caption><p>Penis apex, enlarged</p></caption><graphic xmlns:xlink="http://www.w3.org/1999/xlink" xlink:href="biodiversity_data_journal-2-e4112-g002_f.jpg" xlink:type="simple" position="float" orientation="portrait" id="oo_32108.jpg"/></fig></fig-group><fig id="F810430" position="float" orientation="portrait"><label>Figure 2a.</label><caption><p>Head, dorsal view</p></caption><graphic xmlns:xlink="http://www.w3.org/1999/xlink" xlink:href="biodiversity_data_journal-2-e4112-g002_a.jpg" xlink:type="simple" position="float" orientation="portrait" id="oo_31279.jpg"/></fig><fig id="F810431" position="float" orientation="portrait"><label>Figure 2b.</label><caption><p>Abdominal postcoxal line</p></caption><graphic xmlns:xlink="http://www.w3.org/1999/xlink" xlink:href="biodiversity_data_journal-2-e4112-g002_b.jpg" xlink:type="simple" position="float" orientation="portrait" id="oo_31280.jpg"/></fig><fig id="F810432" position="float" orientation="portrait"><label>Figure 2c.</label><caption><p>Male genitalia, tegmen, inner view</p></caption><graphic xmlns:xlink="http://www.w3.org/1999/xlink" xlink:href="biodiversity_data_journal-2-e4112-g002_c.jpg" xlink:type="simple" position="float" orientation="portrait" id="oo_31281.jpg"/></fig><fig id="F810433" position="float" orientation="portrait"><label>Figure 2d.</label><caption><p>Male genitalia, tegmen, lateral view</p></caption><graphic xmlns:xlink="http://www.w3.org/1999/xlink" xlink:href="biodiversity_data_journal-2-e4112-g002_d.jpg" xlink:type="simple" position="float" orientation="portrait" id="oo_32105.jpg"/></fig><fig id="F810434" position="float" orientation="portrait"><label>Figure 2e.</label><caption><p>Male genitalia, penis</p></caption><graphic xmlns:xlink="http://www.w3.org/1999/xlink" xlink:href="biodiversity_data_journal-2-e4112-g002_e.jpg" xlink:type="simple" position="float" orientation="portrait" id="oo_32106.jpg"/></fig><fig id="F810435" position="float" orientation="portrait"><label>Figure 2f.</label><caption><p>Penis apex, enlarged</p></caption><graphic xmlns:xlink="http://www.w3.org/1999/xlink" xlink:href="biodiversity_data_journal-2-e4112-g002_f.jpg" xlink:type="simple" position="float" orientation="portrait" id="oo_32108.jpg"/></fig><fig id="F834550" position="float" orientation="portrait"><label>Figure 3.</label><caption><p>Female genitalia, spermatheca.</p></caption><graphic xmlns:xlink="http://www.w3.org/1999/xlink" xlink:href="biodiversity_data_journal-2-e4112-g003.jpg" position="float" id="oo_32110.jpg" orientation="portrait" xlink:type="simple"/></fig></tp:treatment-sec><ref-list><ref id="B824762"><element-citation xmlns:xlink="http://www.w3.org/1999/xlink" publication-type="book" xlink:type="simple"><person-group person-group-type="author"><name name-style="western"><surname>Slipinski</surname><given-names>S. A.</given-names></name></person-group><year>2007</year><source>Australian Ladybird Beetles (<tp:taxon-name><tp:taxon-name-part taxon-name-part-type="order">Coleoptera</tp:taxon-name-part></tp:taxon-name>: <tp:taxon-name><tp:taxon-name-part taxon-name-part-type="family">Coccinellidae</tp:taxon-name-part></tp:taxon-name>), their biology and classification</source><publisher-name>ABRS</publisher-name><publisher-loc>Canberra</publisher-loc><size units="page">286</size></element-citation></ref></ref-list></tp:taxon-treatment>
